# Supplementary material for: Evaluation of the Evolution of Digital Nursing Interventions in an Emergency Unit: An Observational Study
Source: J Pers Med. 2023 Apr 23;13(5):712. doi: 10.3390/jpm13050712 (PMC10221346; doi:10.3390/jpm13050712)
Supplement: Supplementary file 1 [file jpm-13-00712-s001.zip]

Archive with 1 entries (1 files):
- jpm-2321400-supplementary.pdf
